# Supplementary material for: Pasteurella multocida Pm0442 Affects Virulence Gene Expression and Targets TLR2 to Induce Inflammatory Responses
Source: Front Microbiol. 2020 Aug 14;11:1972. doi: 10.3389/fmicb.2020.01972 (PMC7456837; doi:10.3389/fmicb.2020.01972)
Supplement: TABLE S1 — Predicted 67 Lipoproteins of PmCQ2 based on whole genome sequencing. [file Table_1.XLSX]

## Sheet: Lipproteins of PmCQ2 by genome 
Table S1 Lipoproteins of P.multocida CQ2 based on whole genome sequencing
Gene ID	SpII score	margin	cleavage site	Pos+2
PmCQ2_2g0253	8.29821	6.92994	21-22	D
PmCQ2_2g0198	22.5932	6.4406	18-19	A
PmCQ2_2g0195	4.29927	4.50018	15-16	F
PmCQ2_2g0103	18.7921	10.5414	19-20	D
PmCQ2_2g0134	17.6988	10.6427	16-17	V
PmCQ2_2g0033	10.8913	1.69876	17-18	S
PmCQ2_3g0171	11.9104	3.30337	21-22	V
PmCQ2_3g0168	10.0889	1.74617	25-26	T
PmCQ2_3g0298	19.2686	13.1675	19-20	H
PmCQ2_3g0081	14.9955	13.5746	17-18	S
PmCQ2_3g0054	16.926	7.13208	18-19	A
PmCQ2_3g0198	9.10255	8.70254	32-33	D
PmCQ2_3g0179	15.3254	11.225	21-22	W
PmCQ2_3g0326	16.1135	9.5174	16-17	Q
PmCQ2_3g0025	10.218	5.04935	15-16	L
PmCQ2_3g0166	3.09945	3.30036	20-21	V
PmCQ2_3g0082	23.7436	12.0421	18-19	A
PmCQ2_3g0194	16.2308	9.42989	19-20	S
PmCQ2_3g0024	4.71422	4.64723	14-15	F
PmCQ2_3g0105	3.7337	3.93461	16-17	G
PmCQ2_3g0115	15.5066	5.94747	18-19	G
PmCQ2_3g0223	4.69937	4.90028	15-16	I
PmCQ2_3g0151	12.7038	11.5182	17-18	G
PmCQ2_3g0040	18.2547	18.4556	20-21	A
PmCQ2_3g0279	10.0877	10.2886	19-20	Q
PmCQ2_4g0263	2.12522	0.49381	24-25	A
PmCQ2_4g0219	12.1256	9.82641	16-17	G
PmCQ2_4g0269	11.3145	11.5154	16-17	N
PmCQ2_4g0331	11.4811	8.84113	16-17	Q
PmCQ2_4g0051	7.14771	5.20856	18-19	T
PmCQ2_4g0303	11.1646	9.13812	19-20	V
PmCQ2_4g0275	17.8448	10.6846	15-16	V
PmCQ2_4g0224	16.8781	11.2912	18-19	A
PmCQ2_5g0036	17.0754	12.4856	16-17	S
PmCQ2_1g0033	12.0039	6.18756	17-18	T
PmCQ2_1g0332	26.97	15.3498	20-21	G
PmCQ2_1g0390	25.6643	4.8534	22-23	D
PmCQ2_1g0099	19.9164	10.1629	18-19	S
PmCQ2_1g0721	12.2116	8.79051	18-19	L
PmCQ2_1g0568	22.6171	15.8353	20-21	K
PmCQ2_1g0121	16.2059	11.6577	19-20	D
PmCQ2_1g0043	15.4211	7.46333	18-19	S
PmCQ2_1g0330	27.0289	13.2352	20-21	S
PmCQ2_1g0520	1.65166	1.85257	15-16	G
PmCQ2_1g0127	18.5821	10.3143	16-17	S
PmCQ2_1g0100	21.4041	9.091	25-26	Q
PmCQ2_1g0256	21.674	11.8143	17-18	S
PmCQ2_1g0311	19.1151	6.3154	19-20	A
PmCQ2_1g0533	7.09163	6.64332	21-22	H
PmCQ2_1g0025	12.4991	4.87187	18-19	T
PmCQ2_1g0327	15.4074	12.4901	20-21	S
PmCQ2_1g0680	12.9045	11.4884	19-20	G
PmCQ2_1g0522	21.8561	10.8039	21-22	Q
PmCQ2_1g0424	29.6941	12.349	17-18	S
PmCQ2_1g0708	14.0701	7.54049	20-21	A
PmCQ2_1g0320	15.9798	8.66595	15-16	G
PmCQ2_1g0578	22.808	13.809	19-20	S
PmCQ2_1g0529	4.24246	0.536	21-22	S
PmCQ2_2g0106	11.734	9.2699	16-17	L
PmCQ2_2g0128	23.4563	13.0074	16-17	S
PmCQ2_2g0399	25.5152	17.1145	19-20	F
PmCQ2_2g0210	25.9145	14.3648	19-20	G
PmCQ2_2g0065	22.6015	11.5423	20-21	S
PmCQ2_2g0256	25.357	11.8193	22-23	S
PmCQ2_2g0115	26.0724	10.6439	19-20	S
PmCQ2_2g0161	19.4975	12.2922	19-20	S
PmCQ2_2g0267	4.84739	5.0483	16-17	K
