# Supplementary material for: Pasteurella multocida Pm0442 Affects Virulence Gene Expression and Targets TLR2 to Induce Inflammatory Responses
Source: Front Microbiol. 2020 Aug 14;11:1972. doi: 10.3389/fmicb.2020.01972 (PMC7456837; doi:10.3389/fmicb.2020.01972)
Supplement: TABLE S2 — Significant up-regulated 37 lipoproteins of PmCQ2 based on transcriptome sequencing. [file Table_2.XLSX]

## Sheet:  Lipoproteins of PmCQ2 
Table S2 Lipoproteins of P.multocida(CQ2) based on transcriptome sequence
Gene ID	baseMean	foldChange	log2FoldChange	lfcSE	stat	pval	padj	up_down	length	position	GO_id	GO_term	pathway	pathway_description
PmCQ2_4g0275	763.724	52.0569	5.70202	0.23911	23.8468	1.09252e-125	8.33955e-124	Up	303	PmCQ2_scaffold4:332353:332655:-	GO:0016021	integral component of membrane
PmCQ2_2g0210	1267.03	36.2142	5.17848	0.241853	21.4117	1.03894e-101	4.65492e-100	Up	453	PmCQ2_scaffold2:257361:257813:+	GO:0009279,GO:0016021	cell outer membrane|integral component of membrane
PmCQ2_5g0036	188.053	17.9221	4.16367	0.383015	10.8708	1.58832e-27	2.37212e-26	Up	546	PmCQ2_scaffold5:27663:28208:+
PmCQ2_2g0399	728.498	14.0161	3.80901	0.287058	13.2691	3.49615e-40	6.99569e-39	Up	690	PmCQ2_scaffold2:494035:494724:+
PmCQ2_2g0198	323.395	13.6599	3.77187	0.33167	11.3724	5.74125e-30	9.39105e-29	Up	411	PmCQ2_scaffold2:246314:246724:+
PmCQ2_1g0721	646.215	13.5217	3.7572	0.250275	15.0123	6.09847e-51	1.3515e-49	Up	375	PmCQ2_scaffold1:810648:811022:-	GO:0005886	plasma membrane
PmCQ2_3g0081	242.322	12.9924	3.6996	0.322798	11.461	2.0707e-30	3.46968e-29	Up	306	PmCQ2_scaffold3:90833:91138:+	GO:0005886	plasma membrane
PmCQ2_3g0082	723.055	10.6106	3.40743	0.320092	10.6452	1.83666e-26	2.68465e-25	Up	465	PmCQ2_scaffold3:91166:91630:+	GO:0009279	cell outer membrane
PmCQ2_1g0043	293.012	9.58021	3.26006	0.305397	10.6748	1.33536e-26	1.96585e-25	Up	414	PmCQ2_scaffold1:44339:44752:-	GO:0051205,GO:0009279,GO:0043165	protein insertion into membrane|cell outer membrane|Gram-negative-bacterium-type cell outer membrane assembly
PmCQ2_1g0568	514.4	9.13222	3.19097	0.302234	10.5579	4.66907e-26	6.63652e-25	Up	831	PmCQ2_scaffold1:642101:642931:-	GO:0009279,GO:0006865	cell outer membrane|amino acid transport	ko02010	ABC transporters
PmCQ2_2g0065	177.345	7.35407	2.87854	0.379155	7.592	3.14999e-14	3.21393e-13	Up	525	PmCQ2_scaffold2:78113:78637:+
PmCQ2_3g0298	790.21	6.50663	2.70191	0.289484	9.33355	1.02384e-20	1.27117e-19	Up	1182	PmCQ2_scaffold3:366396:367577:+	GO:0015288,GO:0046930,GO:0015159,GO:0009279,GO:0006811	porin activity|pore complex|polysaccharide transmembrane transporter activity|cell outer membrane|ion transport
PmCQ2_3g0115	314.304	5.9115	2.56352	0.304212	8.42676	3.55381e-17	4.0244e-16	Up	819	PmCQ2_scaffold3:128439:129257:+	GO:0015288,GO:0046930,GO:0005198,GO:0009279,GO:0006811	porin activity|pore complex|structural molecule activity|cell outer membrane|ion transport
PmCQ2_1g0529	268.054	4.56447	2.19045	0.29679	7.38045	1.57755e-13	1.53364e-12	Up	783	PmCQ2_scaffold1:596213:596995:+	GO:0016655,GO:0010181,GO:0009276,GO:0005886,GO:0006814,GO:0016021	oxidoreductase activity, acting on NAD(P)H, quinone or similar compound as acceptor|FMN binding|Gram-negative-bacterium-type cell wall|plasma membrane|sodium ion transport|integral component of membrane
PmCQ2_1g0330	95.9226	4.54448	2.18412	0.49992	4.36893	1.24858e-05	5.15696e-05	Up	447	PmCQ2_scaffold1:380426:380872:-
PmCQ2_3g0054	398.026	4.52948	2.17935	0.276371	7.88559	3.13056e-15	3.27517e-14	Up	1368	PmCQ2_scaffold3:51155:52522:-	GO:0005215,GO:0008289,GO:0016020	transporter activity|lipid binding|membrane
PmCQ2_1g0311	263.609	4.41628	2.14283	0.342017	6.26528	3.72147e-10	2.94998e-09	Up	741	PmCQ2_scaffold1:357948:358688:-	GO:0009279	cell outer membrane
PmCQ2_3g0194	182.304	4.36266	2.12521	0.381943	5.56421	2.63348e-08	1.75084e-07	Up	693	PmCQ2_scaffold3:233083:233775:-
PmCQ2_1g0578	305.086	4.36169	2.12489	0.319411	6.65253	2.88105e-11	2.48445e-10	Up	783	PmCQ2_scaffold1:657243:658025:-	GO:0051205,GO:0009279,GO:0043165	protein insertion into membrane|cell outer membrane|Gram-negative-bacterium-type cell outer membrane assembly
PmCQ2_1g0327	208.147	4.03288	2.01181	0.435184	4.6229	3.78414e-06	1.74868e-05	Up	1017	PmCQ2_scaffold1:376589:377605:-
PmCQ2_1g0127	125.396	3.21024	1.68268	0.399479	4.21218	2.52913e-05	9.92863e-05	Up	516	PmCQ2_scaffold1:149999:150514:+
PmCQ2_3g0105	268.369	3.11032	1.63706	0.337747	4.84701	1.25334e-06	6.36238e-06	Up	2229	PmCQ2_scaffold3:115962:118190:+	GO:0004872,GO:0015344,GO:0009279,GO:0016021	receptor activity|siderophore uptake transmembrane transporter activity|cell outer membrane|integral component of membrane
PmCQ2_2g0128	272.011	2.68418	1.42448	0.32903	4.32934	1.49555e-05	6.10362e-05	Up	1014	PmCQ2_scaffold2:156478:157491:+	GO:0051205,GO:0009279,GO:0043165	protein insertion into membrane|cell outer membrane|Gram-negative-bacterium-type cell outer membrane assembly
PmCQ2_1g0121	83.9014	2.33377	1.22267	0.487419	2.50845	0.0121262	0.0255282	Up	534	PmCQ2_scaffold1:145366:145899:+
PmCQ2_1g0533	202.22	2.32082	1.21463	0.359147	3.382	0.00071961	0.00204005	Up	1047	PmCQ2_scaffold1:599616:600662:+	GO:0017013,GO:0016740,GO:0046872,GO:0005886	protein flavinylation|transferase activity|metal ion binding|plasma membrane
PmCQ2_2g0134	115.91	2.31975	1.21397	0.417711	2.90623	0.00365809	0.00889072	Up	729	PmCQ2_scaffold2:163615:164343:+
PmCQ2_1g0390	205.785	2.29809	1.20043	0.374821	3.20269	0.00136153	0.00362078	Up	1020	PmCQ2_scaffold1:444384:445403:+
PmCQ2_3g0171	104.725	2.21966	1.15034	0.476813	2.41255	0.0158412	0.0324155	Up	585	PmCQ2_scaffold3:201929:202513:+	GO:0042597	periplasmic space
PmCQ2_3g0168	291.141	2.16398	1.11369	0.307737	3.61897	0.000295784	0.000927869	Up	1713	PmCQ2_scaffold3:199202:200914:+	GO:0030234,GO:0008360,GO:0031241,GO:0009252	enzyme regulator activity|regulation of cell shape|periplasmic side of cell outer membrane|peptidoglycan biosynthetic process
PmCQ2_1g0424	238.078	1.92406	0.944157	0.351519	2.68594	0.0072327	0.0161502	Up	1392	PmCQ2_scaffold1:480518:481909:+	GO:0009279,GO:0009405	cell outer membrane|pathogenesis
PmCQ2_4g0219	48.4079	1.84479	0.883453	0.650943	1.35719	0.174721	0.249032	Up	351	PmCQ2_scaffold4:246871:247221:+
PmCQ2_1g0680	68.5157	1.45117	0.537221	0.546306	0.98337	0.325425	0.413758	Up	504	PmCQ2_scaffold1:768257:768760:-	GO:0009279,GO:0043165	cell outer membrane|Gram-negative-bacterium-type cell outer membrane assembly
PmCQ2_1g0520	151.805	1.40892	0.494586	0.419863	1.17797	0.238809	0.320279	Up	1077	PmCQ2_scaffold1:585736:586812:+	GO:0016798,GO:0000270,GO:0016998,GO:0009279,GO:0008933,GO:0016837,GO:0071555	hydrolase activity, acting on glycosyl bonds|peptidoglycan metabolic process|cell wall macromolecule catabolic process|cell outer membrane|lytic transglycosylase activity|carbon-oxygen lyase activity, acting on polysaccharides|cell wall organization
PmCQ2_2g0115	95.2395	1.25246	0.324767	0.635567	0.510988	0.609359	0.684617	Up	819	PmCQ2_scaffold2:143009:143827:+	GO:0009279	cell outer membrane
PmCQ2_3g0151	62.9151	1.17899	0.237548	0.543688	0.43692	0.66217	0.727857	Up	480	PmCQ2_scaffold3:179714:180193:-	GO:0008234,GO:0005886	cysteine-type peptidase activity|plasma membrane
PmCQ2_4g0269	58.5948	1.16651	0.222197	0.56245	0.395052	0.692805	0.756287	Up	477	PmCQ2_scaffold4:326968:327444:-	GO:0009279,GO:0009405,GO:0009986	cell outer membrane|pathogenesis|cell surface
PmCQ2_2g0267	41.0766	1.05961	0.0835399	0.657482	0.12706	0.898893	0.921242	Up	672	PmCQ2_scaffold2:330818:331489:-
PmCQ2_1g0708	101.639	0.998356	-0.0023731	0.47651	-0.00498017	0.996026	0.997963	Down	774	PmCQ2_scaffold1:798067:798840:+	GO:0046872,GO:0004222	metal ion binding|metalloendopeptidase activity
PmCQ2_1g0033	26.843	0.956105	-0.0647592	0.914397	-0.0708217	0.94354	0.957477	Down	324	PmCQ2_scaffold1:34537:34860:-	GO:0005886	plasma membrane
PmCQ2_3g0025	16.1686	0.853553	-0.228447	0.982379	-0.232545	0.816115	0.853481	Down	372	PmCQ2_scaffold3:24120:24491:+
PmCQ2_2g0195	53.8978	0.836594	-0.2574	0.601137	-0.428189	0.668514	0.732876	Down	786	PmCQ2_scaffold2:244187:244972:+
PmCQ2_1g0320	50.4026	0.813931	-0.297021	0.614779	-0.483134	0.629001	0.698667	Down	687	PmCQ2_scaffold1:368853:369539:+	GO:0005886	plasma membrane
PmCQ2_4g0051	54.9637	0.805124	-0.312716	0.661982	-0.472394	0.636646	0.704687	Down	618	PmCQ2_scaffold4:60821:61438:+	GO:0008565,GO:0009279	protein transporter activity|cell outer membrane
PmCQ2_1g0025	74.2449	0.804369	-0.314071	0.552755	-0.568192	0.569905	0.650733	Down	759	PmCQ2_scaffold1:27378:28136:-	GO:0006730,GO:0042597,GO:0008270,GO:0004089	one-carbon metabolic process|periplasmic space|zinc ion binding|carbonate dehydratase activity	ko00910	Nitrogen metabolism
PmCQ2_1g0099	33.7946	0.720193	-0.473545	0.742274	-0.637965	0.523496	0.607161	Down	483	PmCQ2_scaffold1:111419:111901:-
PmCQ2_4g0224	40.5566	0.720146	-0.473638	0.826202	-0.573271	0.566461	0.648238	Down	567	PmCQ2_scaffold4:251550:252116:-
PmCQ2_2g0256	72.2643	0.671492	-0.574557	0.530062	-1.08394	0.27839	0.362452	Down	1098	PmCQ2_scaffold2:311149:312246:+	GO:0005829,GO:0009252,GO:0009254,GO:0009279,GO:0005887,GO:0004553,GO:0008933,GO:0016837,GO:0071555,GO:0016021	cytosol|peptidoglycan biosynthetic process|peptidoglycan turnover|cell outer membrane|integral component of plasma membrane|hydrolase activity, hydrolyzing O-glycosyl compounds|lytic transglycosylase activity|carbon-oxygen lyase activity, acting on polysaccharides|cell wall organization|integral component of membrane
PmCQ2_3g0223	46.2273	0.646912	-0.628359	0.63865	-0.983886	0.325171	0.41369	Down	540	PmCQ2_scaffold3:267063:267602:-	GO:0019867,GO:0016021	outer membrane|integral component of membrane
PmCQ2_3g0198	133.948	0.634973	-0.655234	0.403442	-1.62411	0.104353	0.160981	Down	1572	PmCQ2_scaffold3:236401:237972:-	GO:0043190,GO:0030288,GO:0015197,GO:0055085	ATP-binding cassette (ABC) transporter complex|outer membrane-bounded periplasmic space|peptide transporter activity|transmembrane transport	ko02024	Quorum sensing
PmCQ2_1g0522	42.2356	0.574357	-0.79998	0.666917	-1.19952	0.230326	0.311564	Down	594	PmCQ2_scaffold1:588370:588963:-	GO:0005886	plasma membrane
PmCQ2_2g0033	24.9242	0.518178	-0.948481	0.931599	-1.01812	0.30862	0.396721	Down	483	PmCQ2_scaffold2:39309:39791:-	GO:0003676,GO:0004519	nucleic acid binding|endonuclease activity
PmCQ2_1g0100	41.4721	0.501785	-0.994858	0.682228	-1.45825	0.144772	0.213125	Down	732	PmCQ2_scaffold1:111905:112636:-
PmCQ2_3g0024	12.2171	0.480518	-1.05734	1.33677	-0.790961	0.428966	0.51732	Down	354	PmCQ2_scaffold3:23527:23880:+
PmCQ2_3g0326	225.675	0.465477	-1.10322	0.337367	-3.27008	0.00107518	0.00294282	Down	2772	PmCQ2_scaffold3:396245:399016:+	GO:0016485,GO:0008270,GO:0004222	protein processing|zinc ion binding|metalloendopeptidase activity
PmCQ2_3g0279	43.2969	0.441611	-1.17915	0.711407	-1.65749	0.0974195	0.152249	Down	771	PmCQ2_scaffold3:336823:337593:+
PmCQ2_2g0103	19.9961	0.415598	-1.26674	1.03564	-1.22315	0.221273	0.301417	Down	555	PmCQ2_scaffold2:126846:127400:-
PmCQ2_4g0263	36.3912	0.402113	-1.31433	0.764178	-1.71992	0.0854463	0.13726	Down	567	PmCQ2_scaffold4:320078:320644:-	GO:0017004,GO:0045454,GO:0030288,GO:0005886,GO:0015036,GO:0016021	cytochrome complex assembly|cell redox homeostasis|outer membrane-bounded periplasmic space|plasma membrane|disulfide oxidoreductase activity|integral component of membrane
PmCQ2_3g0179	272.103	0.332005	-1.59072	0.33068	-4.81046	1.50581e-06	7.56945e-06	Down	5718	PmCQ2_scaffold3:211722:217439:+	GO:0004866	endopeptidase inhibitor activity
PmCQ2_4g0303	17.8213	0.301363	-1.73043	1.01114	-1.71136	0.0870145	0.139562	Down	546	PmCQ2_scaffold4:361415:361960:-
PmCQ2_3g0040	52.8171	0.236846	-2.07798	0.639011	-3.25186	0.00114651	0.00311324	Down	1095	PmCQ2_scaffold3:36035:37129:+	GO:0009252,GO:0009279,GO:0008933,GO:0016837,GO:0071555	peptidoglycan biosynthetic process|cell outer membrane|lytic transglycosylase activity|carbon-oxygen lyase activity, acting on polysaccharides|cell wall organization
PmCQ2_3g0166	110.767	0.23454	-2.09209	0.615588	-3.39853	0.000677501	0.00192863	Down	2358	PmCQ2_scaffold3:195876:198233:+	GO:0008360,GO:0051781,GO:0009252,GO:0005886,GO:0008955,GO:0071555,GO:0008144,GO:0016021,GO:0008658	regulation of cell shape|positive regulation of cell division|peptidoglycan biosynthetic process|plasma membrane|peptidoglycan glycosyltransferase activity|cell wall organization|drug binding|integral component of membrane|penicillin binding	ko00550	Peptidoglycan biosynthesis
PmCQ2_1g0256	39.173	0.19926	-2.32728	0.761872	-3.05468	0.00225299	0.00573262	Down	1077	PmCQ2_scaffold1:291937:293013:+	GO:0006071,GO:0008889,GO:0006629,GO:0046872,GO:0009279	glycerol metabolic process|glycerophosphodiester phosphodiesterase activity|lipid metabolic process|metal ion binding|cell outer membrane	ko00564	Glycerophospholipid metabolism
PmCQ2_2g0106	12.7725	0.128945	-2.95517	1.2701	-2.32673	0.0199799	0.0397093	Down	555	PmCQ2_scaffold2:130923:131477:-
PmCQ2_1g0332	6.0422	0.12788	-2.96713	1.60299	-1.851	0.0641694	0.107698	Down	327	PmCQ2_scaffold1:381695:382021:-
PmCQ2_2g0253	7.68405	0.110629	-3.1762	1.57266	-2.01963	0.0434213	0.0765538	Down	492	PmCQ2_scaffold2:307533:308024:-
PmCQ2_2g0161	26.4213	0.0563254	-4.15007	1.16719	-3.5556	0.000377124	0.00114302	Down	1164	PmCQ2_scaffold2:197485:198648:-	GO:0015288,GO:0046930,GO:0000271,GO:0015159,GO:0009279,GO:0006811	porin activity|pore complex|polysaccharide biosynthetic process|polysaccharide transmembrane transporter activity|cell outer membrane|ion transport
PmCQ2_4g0331	34.4331	0.0507376	-4.3008	0.95693	-4.49437	6.97747e-06	3.02749e-05	Down	1392	PmCQ2_scaffold4:390491:391882:+	GO:0015288,GO:0018345,GO:0046930,GO:0009279,GO:0006811,GO:0070207,GO:0019992	porin activity|protein palmitoylation|pore complex|cell outer membrane|ion transport|protein homotrimerization|diacylglycerol binding
