# Supplementary material for: Pasteurella multocida Pm0442 Affects Virulence Gene Expression and Targets TLR2 to Induce Inflammatory Responses
Source: Front Microbiol. 2020 Aug 14;11:1972. doi: 10.3389/fmicb.2020.01972 (PMC7456837; doi:10.3389/fmicb.2020.01972)
Supplement: TABLE S3 — Predicted 53 iron utilization related genes of PmCQ2 based on whole genome sequencing. [file Table_3.XLSX]

## Sheet: Iron utilization proteins
Iron absorption/utilization related proteins based on whole genome sequencing
Gene ID	Length	PmCQ2-M1:read count	PmCQ2-M1:rpkm	PmCQ2-37	Foldchange	PmCQ2-41	PmCQ2-P3:read count	PmCQ2-P3:rpkm	Foldchange	GO	KO	Swissprot	NR
CQ2GL001695	2369	2445	3424.09	25.6902	133.284	18.1016	12	573.012	31.6554	GO:0004872;GO:0006810;GO:0016020	K02014	-	TonB-dependent receptor [Pasteurella multocida]
CQ2GL002213	458	234	1695.04	44.2054	38.3448	35.088	9	2222.92	63.3529	GO:0006810;GO:0008565;GO:0016020	K03561	Biopolymer transport protein ExbB OS=Haemophilus ducreyi (strain 35000HP / ATCC 700724) GN=exbB PE=3 SV=1	TonB-system energizer ExbB [Pasteurella multocida]
CQ2GL001957	2339	751	1065.22	42.2161	25.2326	35.8667	6	290.181	8.09054	GO:0004872;GO:0006810;GO:0016020	-	-	TonB-dependent receptor [Pasteurella multocida]
CQ2GL001242	1658	134	268.134	23.3524	11.482	17.8756	7	477.597	26.7178	GO:0006810;GO:0016020	K02011	-	iron ABC transporter permease [Pasteurella multocida]
CQ2GL002212	389	143	1219.6	165.503	7.36906	104.333	8	2326.42	22.298	GO:0005215;GO:0006810;GO:0016020	K03559	Biopolymer transport protein ExbD OS=Haemophilus influenzae (strain ATCC 51907 / DSM 11121 / KW20 / Rd) GN=exbD PE=3 SV=1	TonB system transport protein ExbD [Pasteurella multocida]
CQ2GL000566	869	49	187.071	28.4316	6.57969	22.0891	2	260.35	11.7863	GO:0005524;GO:0006810;GO:0016020;GO:0042626	K11605	Probable iron transport system membrane protein HI_0360 OS=Haemophilus influenzae (strain ATCC 51907 / DSM 11121 / KW20 / Rd) GN=HI_0360 PE=3 SV=1	metal ABC transporter permease [Pasteurella multocida]
CQ2GL001079	770	81	349	56.9026	6.13329	43.3488	0	0	0	GO:0006099;GO:0009055;GO:0016491;GO:0051536;GO:0051537;GO:0055114	K00245	Fumarate reductase iron-sulfur subunit OS=Haemophilus influenzae (strain ATCC 51907 / DSM 11121 / KW20 / Rd) GN=frdB PE=3 SV=1	FrdB [Pasteurella multocida subsp. multocida str. Pm70]
CQ2GL001241	1019	1771	5766.01	1019.24	5.65718	937.824	93	10324.2	11.0087	-	K02012	Iron uptake protein A1 OS=Synechocystis sp. (strain PCC 6803 / Kazusa) GN=futA1 PE=1 SV=1	iron ABC transporter substrate-binding protein [Pasteurella multocida subsp. multocida P1062]
CQ2GL000223	1646	73	147.138	26.1672	5.62298	17.9816	0	0	0	GO:0004872;GO:0006810;GO:0016020	K02014	-	iron-regulated outer membrane protein [Pasteurella multocida]
CQ2GL000564	881	532	2003.39	368.505	5.43654	276.739	48	6163.3	22.2712	GO:0007155;GO:0030001;GO:0046872	K11604	Uncharacterized periplasmic iron-binding protein HI_0362 OS=Haemophilus influenzae (strain ATCC 51907 / DSM 11121 / KW20 / Rd) GN=HI_0362 PE=1 SV=1	metal ABC transporter substrate-binding protein [Pasteurella multocida]
CQ2GL000613	440	91	686.151	129.676	5.29128	96.1189	8	2056.77	21.3982	GO:0003700;GO:0006355	K03711	Ferric uptake regulation protein OS=Haemophilus influenzae (strain ATCC 51907 / DSM 11121 / KW20 / Rd) GN=fur PE=3 SV=1	ferric iron uptake transcriptional regulator [Pasteurella multocida]
CQ2GL000725	2057	27	43.5472	9.02041	4.82763	7.28921	0	0	0	GO:0006810;GO:0016020	K02011	Ferric transport system permease protein FbpB OS=Actinobacillus pleuropneumoniae GN=fbpB PE=3 SV=1	iron ABC transporter permease [Pasteurella multocida]
CQ2GL000436	590	21	118.086	24.9613	4.73075	41.5068	1	191.732	4.6193	-	K17247	Protein-methionine-sulfoxide reductase heme-binding subunit MsrQ OS=Pasteurella multocida (strain Pm70) GN=msrQ PE=3 SV=1	sulfite oxidase heme-binding subunit YedZ [Pasteurella multocida]
CQ2GL000565	893	105	390.093	100.66	3.87536	72.6747	6	760.059	10.4584	GO:0005524;GO:0016887	K11607	Probable iron transport system ATP-binding protein HI_0361 OS=Haemophilus influenzae (strain ATCC 51907 / DSM 11121 / KW20 / Rd) GN=HI_0361 PE=3 SV=1	iron ABC transporter permease [Pasteurella multocida]
CQ2GL000666	491	49	331.089	113.064	2.92835	157.508	9	2073.52	13.1645	-	K07227	-	heme utilization cystosolic carrier protein HutX [Pasteurella multocida]
CQ2GL001785	935	50	177.415	68.3595	2.59532	75.4568	9	1088.88	14.4305	GO:0004872;GO:0006810;GO:0016020	K16087	heme utilization protein [Pasteurella multocida]
CQ2GL001727	1694	23	45.0449	17.9022	2.51617	13.3762	0	0	0	GO:0006810;GO:0016020	K02011	-	iron ABC transporter permease [Pasteurella multocida]
CQ2GL001219	914	39	141.563	57.452	2.46402	51.0363	2	247.532	4.85012	GO:0006812;GO:0008324;GO:0016021;GO:0055085	K13283	Cation-efflux pump FieF OS=Yersinia enterocolitica serotype O:8 / biotype 1B (strain NCTC 13174 / 8081) GN=fieF PE=3 SV=1	iron transporter [Pasteurella multocida]
CQ2GL001692	308	21	226.204	95.036	2.38019	100.735	0	0	0	GO:0008199;GO:0016226	K06202	Protein CyaY OS=Pasteurella multocida (strain Pm70) GN=cyaY PE=3 SV=1	iron donor protein CyaY [Pasteurella multocida]
CQ2GL000721	314	4	42.2631	21.0197	2.01064	30.3169	0	0	0	-	-	iron ABC transporter substrate-binding protein [Pasteurella multocida]
CQ2GL000396	2228	64	95.3006	50.0119	1.90556	49.4871	21	1066.23	21.5457	GO:0004872;GO:0005215;GO:0006810;GO:0016020;GO:0019867	K16087	TonB-dependent heme receptor A OS=Haemophilus influenzae (strain ATCC 51907 / DSM 11121 / KW20 / Rd) GN=tdhA PE=3 SV=1	TonB-dependent receptor [Pasteurella multocida]
CQ2GL001288	665	15	74.8343	41.3407	1.81018	44.9423	4	680.434	15.1402	GO:0015232;GO:0015886;GO:0016020;GO:0017004	K02194	Heme exporter protein B OS=Haemophilus influenzae (strain ATCC 51907 / DSM 11121 / KW20 / Rd) GN=ccmB PE=3 SV=1	heme exporter protein CcmB [Pasteurella multocida]
CQ2GL000210	551	10	60.2115	34.3112	1.75486	27.2058	0	0	0	GO:0004872;GO:0006810;GO:0016020	-	heme acquisition system receptor [Pasteurella multocida]
CQ2GL000567	839	18	71.1773	43.7709	1.62613	32.234	7	943.808	29.2799	GO:0005524;GO:0006810;GO:0016020;GO:0042626	K11606	Probable iron transport system membrane protein HI_0359 OS=Haemophilus influenzae (strain ATCC 51907 / DSM 11121 / KW20 / Rd) GN=HI_0359 PE=3 SV=1	metal ABC transporter permease [Pasteurella multocida]
CQ2GL001076	1028	98	316.274	214.693	1.47315	213.273	6	660.246	3.09578	-	K02012	Uncharacterized protein HI_0131 OS=Haemophilus influenzae (strain ATCC 51907 / DSM 11121 / KW20 / Rd) GN=HI_0131 PE=1 SV=1	iron ABC transporter substrate-binding protein [Pasteurella multocida]
CQ2GL000664	2903	160	182.854	151.115	1.21003	158.902	12	467.608	2.94275	GO:0004872;GO:0005215;GO:0006810;GO:0016020;GO:0019867	K16087	Probable hemoglobin and hemoglobin-haptoglobin-binding protein 4 OS=Haemophilus influenzae (strain ATCC 51907 / DSM 11121 / KW20 / Rd) GN=HI_1565/HI_1567 PE=3 SV=3	TonB-dependent hemoglobin/transferrin/lactoferrin family receptor [Pasteurella multocida]
CQ2GL000647	386	79	679.001	606.237	1.12003	599.443	5	1465.31	2.44446	GO:0005506;GO:0016226;GO:0051536	K04488	Iron-sulfur cluster assembly scaffold protein IscU OS=Haemophilus influenzae (strain ATCC 51907 / DSM 11121 / KW20 / Rd) GN=iscU PE=1 SV=2	Fe-S cluster assembly scaffold IscU [Pasteurella multocida]
CQ2GL000859	2429	40	54.634	50.9841	1.07159	54.1196	3	139.714	2.58159	GO:0004872;GO:0006810;GO:0016020	K02014	Probable TonB-dependent receptor NMB0964 OS=Neisseria meningitidis serogroup B (strain MC58) GN=NMB0964 PE=1 SV=1	TonB-dependent receptor [Pasteurella multocida]
CQ2GL001265	446	9	66.9481	67.0216	0.998904	65.5002	0	0	0	-	K04017	Cytochrome c-type biogenesis protein CcmH OS=Pseudomonas fluorescens GN=ccmH PE=3 SV=1	heme lyase NrfEFG subunit NrfF [Pasteurella multocida]
CQ2GL001150	932	11	39.1568	43.1835	0.906755	29.2563	2	242.751	8.29741	GO:0005215;GO:0016020	K02015	Fe(3+) dicitrate transport system permease protein FecC OS=Escherichia coli (strain K12) GN=fecC PE=1 SV=2	iron ABC transporter [Pasteurella multocida]
CQ2GL000629	2975	33	36.8008	49.6823	0.740724	43.5714	8	304.194	6.98151	GO:0004872;GO:0005215;GO:0006810;GO:0016020;GO:0019867	K16087	Hemoglobin and hemoglobin-haptoglobin-binding protein A OS=Haemophilus influenzae GN=hgpA PE=1 SV=1	TonB-dependent hemoglobin/transferrin/lactoferrin family receptor [Pasteurella multocida]
CQ2GL000509	326	13	132.299	191.408	0.69119	160.411	0	0	0	GO:0005198;GO:0016226;GO:0051536	K15724	Iron-sulfur cluster insertion protein ErpA OS=Pasteurella multocida (strain Pm70) GN=erpA PE=3 SV=1	RecName: Full=Iron-sulfur cluster insertion protein ErpA
CQ2GL000646	323	20	205.427	298.698	0.687743	337.828	3	1050.67	3.11007	GO:0005198;GO:0005506;GO:0016226;GO:0051536	K13628	Iron-binding protein IscA OS=Haemophilus influenzae (strain ATCC 51907 / DSM 11121 / KW20 / Rd) GN=iscA PE=3 SV=1	iron-sulfur cluster assembly protein IscA [Pasteurella multocida]
CQ2GL000157	1856	82	146.577	221.686	0.661192	214.841	20	1218.99	5.67391	GO:0004872;GO:0006810;GO:0016020	-	Uncharacterized protein HI_1369 OS=Haemophilus influenzae (strain ATCC 51907 / DSM 11121 / KW20 / Rd) GN=HI_1369 PE=4 SV=1	TonB-dependent receptor, beta-barrel domain protein [Pasteurella multocida subsp. multocida HB01]
CQ2GL001986	992	6	20.0664	33.9758	0.590609	40.0781	0	0	0	GO:0005215;GO:0016020	K02015	Putative ABC transporter permease protein MJ0087 OS=Methanocaldococcus jannaschii (strain ATCC 43067 / DSM 2661 / JAL-1 / JCM 10045 / NBRC 100440) GN=MJ0087 PE=3 SV=1	iron ABC transporter permease [Pasteurella multocida]
CQ2GL001267	1925	43	74.1086	139.677	0.530569	137.214	2	117.53	0.856541	GO:0015232;GO:0015886;GO:0016020;GO:0017004;GO:0020037	K04016	Cytochrome c-type biogenesis protein NrfE OS=Haemophilus influenzae (strain ATCC 51907 / DSM 11121 / KW20 / Rd) GN=nrfE PE=3 SV=1	heme lyase NrfEFG subunit NrfE [Pasteurella multocida]
CQ2GL000229	2384	17	23.6578	44.7416	0.528764	77.3344	2	94.9012	1.22715	GO:0004872;GO:0005215;GO:0006810;GO:0016020;GO:0019867	K16087	-	TonB-dependent hemoglobin/transferrin/lactoferrin family receptor [Pasteurella multocida]
CQ2GL000857	944	28	98.4049	199.595	0.493022	147.22	7	838.83	5.69781	GO:0005215;GO:0016020	K02015	-	iron ABC transporter permease [Pasteurella multocida]
CQ2GL000662	1112	140	417.69	873.221	0.478333	935.38	1	101.729	0.108756	GO:0005524	K03593	Iron-sulfur cluster carrier protein OS=Haemophilus influenzae (strain ATCC 51907 / DSM 11121 / KW20 / Rd) GN=mrp PE=3 SV=2	iron-sulfur cluster carrier protein ApbC [Pasteurella multocida]
CQ2GL001289	641	14	72.4604	152.688	0.474567	132.512	0	0	0	GO:0005215;GO:0005524;GO:0016887;GO:0017004;GO:0030288	K02193	Cytochrome c biogenesis ATP-binding export protein CcmA OS=Pasteurella multocida (strain Pm70) GN=ccmA PE=3 SV=1	cytochrome c biogenesis heme-transporting ATPase CcmA [Pasteurella multocida]
CQ2GL001729	989	6	20.1273	43.8698	0.458797	37.8984	0	0	0	-	K02012	-	iron ABC transporter substrate-binding protein [Pasteurella multocida]
CQ2GL001551	1265	96	251.774	577.436	0.436021	431.185	0	0	0	GO:0005515;GO:0016020;GO:0042168	K02498	Protein HemY homolog OS=Haemophilus influenzae (strain ATCC 51907 / DSM 11121 / KW20 / Rd) GN=hemY PE=3 SV=1	heme biosynthesis protein HemY [Pasteurella multocida]
CQ2GL000665	515	9	57.9784	134.634	0.430638	155.379	0	0	0	GO:0004733;GO:0010181;GO:0016491;GO:0055114	K07226	-	heme utilization protein HutZ [Pasteurella multocida]
CQ2GL002211	728	125	569.652	1416.28	0.402216	1129.65	5	776.938	0.687771	GO:0006810;GO:0015343;GO:0015891;GO:0030288;GO:0031992	K03832	Protein TonB OS=Pasteurella multocida (strain Pm70) GN=tonB PE=3 SV=1	energy transducer TonB [Pasteurella multocida]
CQ2GL000304	497	20	133.507	506.811	0.263426	604.112	0	0	0	GO:0006826;GO:0006879;GO:0008199	K02217	Probable bacterial non-heme ferritin-like protein OS=Haemophilus influenzae (strain ATCC 51907 / DSM 11121 / KW20 / Rd) GN=ftnB PE=3 SV=1	ferritin [Pasteurella multocida]
CQ2GL001286	170	4	78.0624	305.775	0.255293	312.507	0	0	0	GO:0015886;GO:0016021;GO:0017004	K02196	Heme exporter protein D OS=Haemophilus influenzae (strain ATCC 51907 / DSM 11121 / KW20 / Rd) GN=ccmD PE=3 SV=1	heme exporter protein CcmD [Pasteurella multocida]
CQ2GL001977	2006	3	4.96159	24.5225	0.202328	16.9955	1	56.3919	3.31805	GO:0004872;GO:0006810;GO:0016020	K02014	-	TonB-dependent receptor [Pasteurella multocida]
CQ2GL000558	908	28	102.306	576.409	0.177489	606.824	0	0	0	GO:0015944;GO:0016021;GO:0045333;GO:0051539	K00124	Formate dehydrogenase iron-sulfur subunit OS=Haemophilus influenzae (strain ATCC 51907 / DSM 11121 / KW20 / Rd) GN=fdxH PE=3 SV=1	formate dehydrogenase subunit beta [Pasteurella multocida]
CQ2GL000515	521	10	63.6785	378.304	0.168326	308.56	6	1302.75	4.22203	-	K07230	UPF0423 protein BMEII0885 OS=Brucella melitensis biotype 1 (strain 16M / ATCC 23456 / NCTC 10094) GN=BMEII0885 PE=3 SV=2	iron transporter [Pasteurella multocida]
CQ2GL001287	740	14	62.7664	375.114	0.167326	412.966	0	0	0	GO:0015232;GO:0015886;GO:0016020;GO:0017004;GO:0020037	K02195	Heme exporter protein C OS=Haemophilus influenzae (strain ATCC 51907 / DSM 11121 / KW20 / Rd) GN=ccmC PE=3 SV=1	heme ABC transporter permease [Pasteurella multocida]
CQ2GL001985	1028	4	12.9092	89.4372	0.144338	79.8797	0	0	0	GO:0005488	K02016	-	iron ABC transporter substrate-binding protein [Pasteurella multocida]
CQ2GL000380	1595	183	380.646	21165.5	0.0179843	21306.7	30	2127.69	0.0998602	GO:0043190;GO:0055085	K12368	Heme-binding protein A OS=Haemophilus influenzae (strain ATCC 51907 / DSM 11121 / KW20 / Rd) GN=hbpA PE=1 SV=2	ABC transporter substrate-binding protein [Pasteurella multocida]
CQ2GL000867	599	0	0	11.7307	0	7.12469	0	0	0	GO:0005524;GO:0016887	K02017	Uncharacterized ABC transporter ATP-binding protein HI_1474 OS=Haemophilus influenzae (strain ATCC 51907 / DSM 11121 / KW20 / Rd) GN=HI_1474 PE=3 SV=1	iron ABC transporter ATP-binding protein [Pasteurella multocida]
