# Supplementary material for: Pasteurella multocida Pm0442 Affects Virulence Gene Expression and Targets TLR2 to Induce Inflammatory Responses
Source: Front Microbiol. 2020 Aug 14;11:1972. doi: 10.3389/fmicb.2020.01972 (PMC7456837; doi:10.3389/fmicb.2020.01972)
Supplement: TABLE S4 — qRT-PCR Primers used in this work. [file Table_4.XLSX]

## Sheet: qRT-PCR Primers
Table S4 qRT-PCR Primers used in this work
Primer name	Sequence (5’-3’)	Product(bp)
phyaB	F:CGCAATAGTTGCCAATGGAATAA	106
	R:GCTCCCGAGAGATGCTAATTT
phyaA	F:CCTCTAATCGGGAACGAGATTG	99
	R:GTTCAGTTGGGTTAGGGTCTAAT
hyaE	F:CCAAGAAGAATGTCCACTGTCTA	102
	R:AGATCAGCATGCGACTGTAAT
hyaD	F:GTCTAAACCAAATGGCGGAATAG	111
	R: ACTGCATCAGGCTCAAGATAA
hyaC	F:TGATCCTCGCATTGGTACAC	101
	R:CGTCAGCATAGTTAGCCAGTAA
hyaB	F:GGGTAAGAATCGGTGCAGATAG	100
	R:GCACCGAATGTCAAAGGTTTATT
hexD	F:CTCACGACATTACCCGAACAA	129
	R:GGAGGATAACGCATGAGCAATA
hexC	F:GGCATTGCTACGCTCAATATC	106
	R:GCTCATTGAGGCGATTGATAAG
hexB	F:TCAGAGTGCTTGACACGTTAAT	117
	R:CCTGTGGCATAGGTATCCAATC
hexA	F:CAAGGTAGCTTAACGGGTATGG	105
	R:ACCTAGCTCAGAGAACTCTTCA
capD	F:TTGGTACCCTTGCCAAAGCA	165
	R:GATCGGCTGGGATGCGATAA
galE	F: AGCCAAGTGGCAATCGGTAA	80
	R: CGTACCCCAGTACCATCGTG
lpxD	F:CGAAGAGTACACGCCAGGTT	188
	R:TCCATATTGGGACCGGGACT
VipA	F:ACATCAAGCCCCAAGCATCA	147
	R:CCTGCCGCGTTTAACACATC
FhuB	F: TTGGCATTGGCGTACCTCTT	83
	R: CCCGAATACGTGATGAGCGA
FhuC	F:ACCATTCCACAGGGCAAACA	74
	R:AAGGCACGCAATAAGGTGGA
fecE	F:GATGTCAATGATGCGACGCC	155
	R:GTTCGGTCATCACCTCGTGT
tdhA	F: GCGCCGTCTAGTTGAACTCT	98
	R:GGGGTAAATATGGCGGGAGG
hgpA	F: GTCCGTTATGAAACGGGGGT	77
	R: TCAACACCACGAACGGCATA
HI_1369	F:CTGCCAGCGAAGACTGGTAT	95
	R: CCTTAACTGAACGCGTTAGCAG
hemR	F:GGGAGATCCGGCAGTAATGG	95
	R:ATAGTCGATTCAGCCTGCGG
SitA	F:CAATTACCAAACCGGGTGCG	179
	R: TGGCGTGATTCCTTGTGTCA
SitB	F:TGTGGCTTGCCAATTTCAGC	87
	R:AACGGGAAACTGCCAGTCAA
sitC	F:TTACTCAGTGCTTGCGTCGT	77
	R: CCGGGGGTAATCACCATAGC
sitD	F:GGGCTTTCACCTCGGCTATT	160
	R:GGAGCATGATGTCGAAACGC
afuA	F: AGCGAACCTCGCACAAAAAC	191
	R: TAACGTGTGTACCTTGCGCT
afuB	F:GGGGCTTAGTCAGTATCGCC	137
	R:AGAAGCGATCACCGAACTGG
hugZ	F:ACGTTGACGTAATGCCGCTA	87
	R:AAGCGTTTGACCACGAATGC
tbpA	F: TGCGGTTCTGTGGCATTACT	132
	R: AAGCCATGGCGCAAATACAC
hutZ	F:CGTGCATGACGTGCAATAGT	114
	R:AGTCATGCTCGCTACTGTCG
hutX	F:TTCCGCAGGAAACACTCGAA	74
	R:CGCACTTTGGCAAACCTGAA
argC	F:TGGTTTGTCAGCATAGGCGT	168
	R: CGTCATCAACCCGAAATCGC
TRP3	F: GTTTGTGAAACCGGGACACG	169
	R: TTTTTGGGGCACCAGTGAGT
trpE	F: ACAGGTTACACTTGCCCACC	77
	R: TATTACCCGCTTGTTGCGGT
asd	F: TTCCTGTTCGCCATTCGTCA	147
	R: GTTTTCTACGGGATGGGGCA
DNMT1	F: TTCAACGTGCAGCGGAATTG	162
	R: CTTCGCCACTAACAGGGTGT
puuB	F: TCTCCGCCATTGCATCACTT	151
	R:AGCTCCGTGATTGCCAAAGA
metB	F:CACAAGCAAAGCCTCGTTCC	123
	R: ATGCCCACCATGGAATTGGT
katE	F:TGCATCTGCTTCTGGCATGA	113
glgC	F:CAATAAATTCGCCGCGCTCA	88
	R:GTCGTGACACAATATGCGGC
sucD	F:CCGATTTCCGCTAAACTGCG	132
	R: CACCGCACCAAAAGGTAAGC
mgsA	F: CGATGAATGCAGTCCCCCAT	88
	R: GCCATATTCATTGCGACGGG
pgmB	F:CACGCAGCATCATTTCCTGG	78
	R:ATCCGTTATCGCCGTCTGTC
napA	F:GCACTTTTTGCCTTCACGGT	83
	R:GCTGGCGCGATATTTTCAGG
narG	F:AAGCGGGACTCCGTTCAAAT	133
	R:GCATCGGCCTTTTCGATGTC
nrfA	F:CTGCTGCATAATCCCAACGC	111
	R: CCGCACACTTTGAAGCGAAA
DppA	F: GACCGATATCGAACCTGCGT	125
	R: ATTCACGGCTCGGCTGATAG
SitA	F:CAATTACCAAACCGGGTGCG	179
	R: TGGCGTGATTCCTTGTGTCA
fbpA	F:ACTAATGTGGCAAAGGGCGA	142
	R: CTAGGGTACTGCCCGAGCTA
AfuA	F:TGGGGCTCCTCTCTGCTTAT	198
	R:TCAAGCGTGGATCGGTCAAA
XylF	F:TGGAAAATGCTCTGACGGCT	186
	R: CCGTCATGGTTTGTGAACCG
RbsB	F:GCCAGCAAGCTCTTTTGCTT	84
	R:GGTGTGACCGTTGGTGATCT
Pm0442qPCR	F:TGGAAGAAGTGAAAGCCGCTACTG	135
	R:CCATCTTTGTCGCCGTAGCAG
16S	F:ACGCTGGCGGCAGGCTTAAC	101
	R:ATTCCCAAGCATTACTCACCCGTCC
Tlr2	F:AGGTGCGGACTGTTTCCTTC	146
	R:AGATTTGACGCTTTGTCTGAGG
Tlr4	F:CGCTGCCACCAGTTACAGAT	164
	R:AGGAACTACCTCTATGCAGGG
IL-1β	F:ATGAAAGACGGCACACCCAC	157
	R:GCTTGTGCTCTGCTTGTGAG
TNF-α	F:AGGCACTCCCCCAAAAGAT	143
	R:TGAGGGTCTGGGCCATAGAA
IL-6	F:GACAAAGCCAGAGTCCTTCAGA	76
	R:TGTGACTCCAGCTTATCTCTTGG
IL-12p40	F:TGGGAGTACCCTGACTCCTG	128
	R:AGGAACGCACCTTTCTGGTT
Beta-actin	F:GTCCACCTTCCAGCAGATGT	117
	R:GAAAGGGTGTAAAACGCAGC
